# Supplementary material for: The angiogenic genes predict prognosis and immune characteristics in esophageal squamous cell carcinoma: Evidence from multi-omics and experimental verification
Source: Front Oncol. 2022 Sep 8;12:961634. doi: 10.3389/fonc.2022.961634 (PMC9492853; doi:10.3389/fonc.2022.961634)
Supplement: Supplementary file 1 [file DataSheet_1.zip]

Archive with 3 entries (2 files):
- frontiers_SupplementaryMaterial/
- frontiers_SupplementaryMaterial/Figure S1.eps
- frontiers_SupplementaryMaterial/frontiers_SupplementaryMaterial.tex
