# Supplementary material for: The angiogenic genes predict prognosis and immune characteristics in esophageal squamous cell carcinoma: Evidence from multi-omics and experimental verification
Source: Front Oncol. 2022 Sep 8;12:961634. doi: 10.3389/fonc.2022.961634 (PMC9492853; doi:10.3389/fonc.2022.961634)
Supplement: Supplementary file 1 [file DataSheet_1.zip › frontiers_SupplementaryMaterial/frontiers_SupplementaryMaterial.tex]

%%%%%%%%%%%%%%%%%%%%%%%%%%%%%%%%%%%%%%%%%%%%%%%%%%%%%%%%%%%%%%%%%%%%%%%%%%%%%%%%%%%%%%%%%%%%%%%%%%%%%%%%%%%%%%%%%%%%%%%%%%%%%%%%%%%%%%%%%%%%%%%%%%%%%%%%%%%
% This is just an example/guide for you to refer to when producing your supplementary material for your Frontiers article.                                 %
%%%%%%%%%%%%%%%%%%%%%%%%%%%%%%%%%%%%%%%%%%%%%%%%%%%%%%%%%%%%%%%%%%%%%%%%%%%%%%%%%%%%%%%%%%%%%%%%%%%%%%%%%%%%%%%%%%%%%%%%%%%%%%%%%%%%%%%%%%%%%%%%%%%%%%%%%%%

%%% Version 2.5 Generated 2018/06/15 %%%
%%% You will need to have the following packages installed: datetime, fmtcount, etoolbox, fcprefix, which are normally inlcuded in WinEdt. %%%
%%% In http://www.ctan.org/ you can find the packages and how to install them, if necessary. %%%
%%%  NB logo1.jpg is required in the path in order to correctly compile front page header %%%

\documentclass[utf8]{frontiers_suppmat} % for all articles
\usepackage{url,hyperref,lineno,microtype}
\usepackage[onehalfspacing]{setspace}


% Leave a blank line between paragraphs instead of using \\

\begin{document}
\onecolumn
\firstpage{1}

\title[Supplementary Material]{{\helveticaitalic{Supplementary Material}}}


\maketitle


\section{Supplementary Tables and Figures}


%% Figures, tables, and images will be published under a Creative Commons CC-BY licence and permission must be obtained for use of copyrighted material from other sources (including re-published/adapted/modified/partial figures and images from the internet). It is the responsibility of the authors to acquire the licenses, to follow any citation instructions requested by third-party rights holders, and cover any supplementary charges.

\subsection{Figures}

%%% There is no need for adding the file termination, as long as you indicate where the file is saved. In the examples below the files (logo1.eps and logos.eps) are in the Frontiers LaTeX folder
%%% If using *.tif files convert them to .jpg or .png
%%%  NB logo1.eps is required in the path in order to correctly compile front page header %%%

\begin{figure}[htbp]
\begin{center}
\includegraphics[width=18cm]{Figure S1}% This is a *.eps file
\end{center}
\caption{ Boxplot of the relationship between angiogenesis genes expression and methylation.}\label{fig:1}
\end{figure}


%%% If you are submitting a figure with subfigures please combine these into one image file with part labels integrated.
%%% If you don't add the figures in the LaTeX files, please upload them when submitting the article.
%%% Frontiers will add the figures at the end of the provisional pdf automatically
%%% The use of LaTeX coding to draw Diagrams/Figures/Structures should be avoided. They should be external callouts including graphics.


%\bibliographystyle{Frontiers-Harvard} %  Many Frontiers journals use the Harvard referencing system (Author-date), to find the style and resources for the journal you are submitting to see \href{https://zendesk.frontiersin.org/hc/en-us/articles/360017860337-Frontiers-Reference-Styles-by-Journal}{Frontiers Reference Styles by Journal}. For Humanities and Social Sciences articles please include page numbers in the in-text citations 
%\bibliographystyle{Frontiers-Vancouver} % Many Frontiers journals use the numbered referencing system, to find the style and resources for the journal you are submitting to see \href{https://zendesk.frontiersin.org/hc/en-us/articles/360017860337-Frontiers-Reference-Styles-by-Journal}{Frontiers Reference Styles by Journal}.

%\bibliography{test}

\end{document}
